# Supplementary material for: Inconsistent Effects of Glatiramer Acetate Treatment in the 5xFAD Mouse Model of Alzheimer’s Disease
Source: Pharmaceutics. 2023 Jun 24;15(7):1809. doi: 10.3390/pharmaceutics15071809 (PMC10383120; doi:10.3390/pharmaceutics15071809)
Supplement: Supplementary file 1 [file pharmaceutics-15-01809-s001.zip]

Archive with 1 entries (1 files):
- pharmaceutics-2455630-supplementary.pdf
